# Supplementary material for: Hydrogen-Tolerant La0.6Ca0.4Co0.2Fe0.8O3–d Oxygen Transport Membranes from Ultrasonic Spray Synthesis for Plasma-Assisted CO2 Conversion
Source: Membranes (Basel). 2023 Nov 7;13(11):875. doi: 10.3390/membranes13110875 (PMC10673528; doi:10.3390/membranes13110875)
Supplement: Supplementary file 1 [file membranes-13-00875-s001.zip]

Archive with 1 entries (1 files):
- membranes-2609400-supplementary.pdf
